# Supplementary material for: A signature of six-hypoxia-related genes to evaluate the tumor immune microenvironment and predict prognosis in gastric cancer
Source: BMC Med Genomics. 2022 Dec 16;15:261. doi: 10.1186/s12920-022-01411-9 (PMC9755770; doi:10.1186/s12920-022-01411-9)
Supplement: Supplementary file 2 — Additional file 2: Table S1. The prognostic value of CpG in the hypoxic genes by MethSurv (P < 0.05). [file 12920_2022_1411_MOESM2_ESM.xlsx]

## Sheet: Sheet1
Additional file 2: Table S1
The Prognostic Value of CpG in the hypoxia genes by MethSurv (P<0.05)
Gene-CpG	HR	LR Test P value
GPC3-Body-Island-cg05445331	0.608	0.013
GPC3-Body-Island-cg09760728	0.604	0.014
GPC3-Body-Island-cg11442732	0.645	0.029
GPC3-1stExon-Island-cg06384623	0.61	0.015
GPC3-5ʹUTR;1stExon-Island-cg07297906	0.608	0.014
GPC3-5ʹUTR;1stExon-Island-cg27496708	0.63	0.0086
GPC3-TSS1500-Island-cg14867863	0.579	0.0014
GPC3-TSS1500-Island-cg16272791	0.598	0.0042
LOX-5ʹUTR;1stExon-Island-cg03619973	0.57	0.0052
LOX-1stExon-Island-cg01824804	0.673	0.016
LOX-1stExon-Island-cg02548238	0.677	0.018
LOX-1stExon-Island-cg08431704	0.613	0.019
LOX-TSS200-Island-cg08920068	0.622	0.006
LOX-Body-Island-cg23352712	0.657	0.011
LOX-Body-N_Shore-cg05256605	0.617	0.0039
LOX-Body-N_Shore-cg09262269	0.677	0.018
LOX-TSS200-S_Shore-cg06508445	0.638	0.019
LOX-TSS200-S_Shore-cg11960393	0.596	0.011
LOX-TSS200-S_Shore-cg20703137	0.666	0.017
LOX-TSS1500-S_Shore-cg07233159	0.696	0.038
LOX-TSS1500-S_Shore-cg08623535	0.64	0.012
LOX-TSS1500-S_Shore-cg21215899	0.685	0.026
LOX-TSS1500-S_Shore-cg23913350	0.655	0.036
CAV1-Body-Island-cg12296751	0.578	0.0012
CAV1-Body-Island-cg18721249	0.687	0.028
CAV1-Body-Island-cg22126032	0.624	0.0048
CAV1-Body-Island-cg24770985	0.633	0.018
CAV1-5ʹUTR;1stExon-Island-cg26687844	1.393	0.048
CAV1-TSS200-Island-cg07964538	0.67	0.015
CAV1-TSS200-Island-cg14582226	0.654	0.032
CAV1-TSS200-Island-cg17469978	0.706	0.036
CAV1-TSS1500-N_Shore-cg01265597	0.668	0.017
CAV1-TSS1500-N_Shore-cg20897119	0.615	0.0036
CAV1-TSS1500-N_Shore-cg25515317	0.566	0.00075
CAV1-TSS200-N_Shore-cg07838272	0.684	0.031
CAV1-3ʹUTR-Open_Sea-cg05232628	0.634	0.01
CAV1-Body-S_Shore-cg21367972	0.584	0.0011
SERPINE1-5ʹUTR;1stExon-Open_Sea-cg20583316	0.705	0.046
SERPINE1-TSS1500-Open_Sea-cg25826546	0.682	0.039
SERPINE1-TSS200-Open_Sea-cg20438404	0.658	0.011
CXCR4-TSS200-N_Shore-cg00591844	0.621	0.0056
CXCR4-TSS200-N_Shore-cg20823742	0.624	0.008
CXCR4-Body;5ʹUTR;1stExon-N_Shore-cg02367708	2.028	0.00075
CXCR4-Body;1stExon-N_Shore-cg07784959	0.668	0.045
CXCR4-Body;TSS1500-Island-cg10718991	0.65	0.0086
CXCR4-Body;TSS1500-Island-cg19238531	0.621	0.018
CXCR4-TSS1500-Island-cg03101422	0.646	0.014
CXCR4-TSS1500-Island-cg06679534	0.592	0.0052
CXCR4-TSS1500-Island-cg20366284	0.64	0.021
CXCR4-1stExon;5ʹUTR-Island-cg03608167	0.715	0.041
CXCR4-1stExon;5ʹUTR-Island-cg25982140	0.701	0.046
CXCR4-Body-Island-cg22376465	0.676	0.027
SDC2-Body-Open_Sea-cg10303967	1.613	0.0082
SDC2-Body-Open_Sea-cg14408978	0.541	0.00021
SDC2-Body-Open_Sea-cg14942501	0.641	0.009
SDC2-Body-Open_Sea-cg18030776	1.407	0.04
SDC2-Body-Open_Sea-cg22137815	1.45	0.036
SDC2-Body-Open_Sea-cg24862252	0.619	0.0048
SDC2-TSS1500-N_Shore-cg23858558	0.504	0.00013
SDC2-TSS1500-N_Shore-cg25664438	0.535	0.00018
SDC2-TSS1500-N_Shore-cg26777303	0.631	0.0052
SDC2-Body-S_Shore-cg03276479	0.633	0.02
SDC2-Body-S_Shore-cg20594401	0.446	0.0001
SDC2-Body-Island-cg04261408	0.533	0.00018
SDC2-Body-Island-cg07146119	0.615	0.018
SDC2-Body-Island-cg14625631	0.495	0.00084
SDC2-Body-Island-cg16673702	0.694	0.028
SDC2-TSS200-Island-cg08979737	0.509	0.0012
SDC2-TSS200-Island-cg13096260	0.575	0.00081
SDC2-TSS200-Island-cg18719750	0.558	0.00076
SDC2-TSS200-Island-cg24732574	0.566	0.00099
SDC2-TSS200-Island-cg25070637	0.62	0.02
SDC2-5ʹUTR;1stExon-Island-cg14538332	0.554	0.00065
SDC2-5ʹUTR;1stExon-Island-cg16935295	0.576	0.0063
SDC2-Body-S_Shelf-cg23356017	1.452	0.026
